# Supplementary material for: The relationship between perceptions of electronic health record usability and clinical importance of social and environmental determinants of health on provider documentation
Source: PLOS Digit Health. 2024 Jan 11;3(1):e0000428. doi: 10.1371/journal.pdig.0000428 (PMC10783763; doi:10.1371/journal.pdig.0000428)
Supplement: S2 Appendix — The data used in this submission was collected via a secure REDCap survey at Penn State College of Medicine and Penn State Health. The authors have provided access to the raw CSV file of the data in this supplementary information file. (CSV) [file pdig.0000428.s002.csv]

record_id	role	inp_outp	department	gender	ethnicity___1	ethnicity___2	ethnicity___3	h_chart	f_chart	t_chart	u_chart	chi_chart	emp_chart	ed_chart	fin_chart	saf_chart	gun_chart	ins_chart	smoke_chart	ref_chart	h_agree	f_agree	t_agree	u_agree	chi_agree	emp_agree	ed_agree	fin_agree	saf_agree	gun_agree	ins_agree	smoke_agree	ref_agree	h_cern	f_cern	t_cern	u_cern	chi_cern	emp_cern	ed_cern	fin_cern	saf_cern	gun_cern	ins_cern	smoke_cern	ref_cern	air_env	house_env	weat_env
3	3	3	10	1	0	1	0	2	1	2	1	1	4	2	1	3	1	1	3	2	2	1	4	1	1	4	4	1	3	1	1	4	1	1	1	1	1	1	1	1	1	1	1	1	1	1	1	2	2
4	3	1	8	1	0	1	0	2	2	2	1	4	1	1	2	3	2	2	4	2	2	3	3	3	3	3	2	3	4	3	3	4	3	2	2	2	2	2	2	2	2	2	2	2	2	2	3	2	2
6	3	2	8	5	0	0	1	4	5	5	3	5	4	5	4	4	5	4	5	3	4	5	4	4	4	4	4	4	5	5	4	5	4	2	2	2	2	2	2	2	2	2	2	2	1	2	2	3	1
7	3	3	4	1	0	1	0	1	1	1	1	1	1	1	1	1	1	1	1	1	1	1	1	1	1	1	1	1	1	1	1	1	1	1	1	1	1	1	1	1	1	1	1	1	1	1	1	1	1
8	5	2	8	1	0	1	0	4	4	4	2	4	4	2	4	4	4	4	4	2	3	3	3	2	4	4	2	4	3	3	3	3	3	2	2	2	2	2	2	2	2	2	2	2	2	2	1	2	1
11	5	3	8	2	0	1	0	2	2	3	3	3	2	4	2	3	1	2	2	2	3	3	4	3	3	3	4	3	4	2	3	3	3	2	2	2	2	2	2	2	2	2	2	2	2	2	1	2	1
12	3	2	8	2	0	1	0	2	5	2	2	2	5	4	2	5	4	5	5	2	4	5	4	4	4	3	3	3	5	5	5	3	2	2	2	2	2	2	2	2	2	2	2	2	1	2	2	2	2
13	3	3	4	1	0	1	0	3	2	3	2	3	4	4	1	1	1	3	5	3	3	3	4	3	3	5	5	4	2	2	5	5	3	2	2	2	2	2	1	1	2	2	2	2	1	2	3	3	1
14	5	2	3	1	0	1	0	2	2	3	3	2	3	4	3	2	3	3	3	2	5	5	5	5	5	5	3	5	5	3	5	4	5	2	2	2	2	2	2	2	2	2	2	2	2	2	1	1	2
16	6	2	8	1	0	1	0	3	3	1	1	4	4	2	3	3	4	2	4	2	4	5	4	4	4	5	4	5	5	5	4	5	5	2	2	2	2	2	2	2	2	2	2	1	1	2	2	2	2
17	5	2	8	2	0	1	0	3	4	3	4	4	3	2	3	4	4	3	4	1	4	5	4	5	5	4	4	5	5	5	5	5	2	2	2	2	2	2	2	2	2	2	1	2	1	2	1	2	1
18	6	2	9	2	0	1	0	3	4	5	5	5	5	5	5	4	5	5	5	5	4	5	5	5	5	5	5	5	5	5	5	5	5	2	2	2	2	2	2	2	2	2	2	2	2	2	1	1	1
20	3	1	4	1	0	1	0	1	1	1	1	1	1	1	1	1	1	2	5	1	2	2	3	3	2	3	2	3	3	2	4	5	2	2	2	2	2	2	2	2	2	2	2	2	1	2	2	2	2
22	5	2	8	2	0	1	0	2	3	2	3	4	4	2	2	4	4	2	4	2	3	4	3	3	4	3	3	3	4	3	3	4	2	2	2	2	2	1	2	2	2	2	2	2	1	2	1	2	1
23	3	3	4	1	0	1	0	2	2	3	2	4	4	2	4	2	2	4	4	2	5	5	5	5	5	5	5	5	5	5	5	5	5	2	2	2	2	2	2	2	2	2	2	2	2	2	2	3	2
24	3	1	4	1	0	1	0	2	1	1	1	1	4	3	3	2	1	3	5	2	3	3	4	3	3	3	2	3	3	2	3	5	3	2	2	2	2	2	2	2	2	2	2	2	1	2	1	1	1
27	5	3	3	2	1	0	0	3	1	2	1	1	3	3	2	2	1	3	4	2	5	5	5	5	5	5	5	5	5	5	5	5	5	2	2	2	2	2	2	2	2	2	2	2	2	2	1	1	1
28	3	3	8	1	0	1	0	2	3	3	3	3	3	3	2	1	4	2	4	3	5	5	4	4	3	3	3	3	4	4	4	5	4	2	2	2	2	2	2	2	2	2	2	2	1	2	1	1	1
29	3	3	10	1	0	1	0	2	2	2	2	2	4	4	2	3	2	2	4	2	3	4	4	4	4	4	4	4	5	3	4	5	3	2	2	2	2	2	2	2	2	2	2	1	1	2	2	2	2
32	3	3	4	2	0	1	0	4	3	2	3	1	4	3	2	3	3	2	5	3	5	5	5	5	5	5	5	5	5	5	5	5	5	2	2	2	2	2	2	2	2	2	2	2	1	2	2	2	2
33	3	3	10	1	0	1	0	1	1	3	1	1	5	2	4	3	1	5	5	2	5	4	4	4	3	5	2	5	5	1	4	5	2	2	2	2	2	2	2	2	2	2	2	1	2	2	1	2	2
35	3	3	4	2	0	1	0	4	3	2	2	2	4	3	3	2	2	2	5	2	4	4	4	4	4	4	3	4	4	4	4	5	4	2	2	2	2	2	2	2	2	2	2	2	2	2	1	1	1
36	3	3	5	1	0	1	0	3	1	2	2	2	3	4	2	2	3	3	4	2	3	3	3	3	3	3	3	3	3	3	3	3	3	2	2	2	2	2	2	1	2	2	2	1	1	2	2	2	3
37	3	3	4	1	0	1	0	3	2	2	2	2	3	3	3	4	2	4	4	2	2	3	3	2	2	3	4	3	4	3	4	4	2	1	1	1	1	1	1	1	1	1	1	1	1	1	1	1	1
38	5	3	8	2	0	1	0	2	3	3	2	2	5	5	3	5	4	3	5	2	3	4	3	3	3	4	4	3	5	4	4	5	3	2	2	2	2	2	2	2	2	2	2	2	2	2	2	2	2
39	3	3	4	1	0	1	0	2	2	3	2	3	4	3	3	2	1	5	5	2	4	4	4	4	4	5	5	5	4	4	5	5	4	2	2	2	2	2	2	2	2	2	2	1	1	2	1	1	2
40	3	3	4	1	0	1	0	1	1	2	1	1	2	2	2	1	2	1	5	1	4	3	5	4	4	4	2	5	3	2	5	5	3	2	2	2	2	2	2	2	2	2	2	2	1	2	4	4	2
44	3	3	8	2	0	1	0	1	4	3	3	3	3	3	3	3	3	4	3	3	3	3	3	3	3	3	3	3	3	3	3	3	3	2	2	2	2	2	2	2	2	2	2	1	1	2	1	1	3
46	3	3	3	2	0	1	0	2	3	3	3	4	5	4	4	4	3	5	5	4	2	4	4	4	5	5	3	5	5	4	5	5	4	2	2	2	2	2	2	2	2	2	2	1	1	2	2	2	2
48	3	3	3	1	0	1	0	2	2	3	2	2	3	3	3	2	2	4	5	2	4	3	5	2	2	5	4	4	4	3	5	5	2	2	2	2	2	2	2	2	2	2	2	1	1	2	1	2	2
49	3	3	9	5	0	0	1	2	2	2	2	3	5	5	4	4	3	3	5	2	5	5	5	5	4	4	4	5	5	4	5	5	3	2	2	2	2	2	1	2	2	2	1	1	2	2	1	3	1
50	3	3	4	2	0	1	0	1	1	2	1	1	5	2	2	1	1	2	5	1	2	4	4	4	3	4	3	4	4	4	5	4	3	2	2	2	2	2	1	2	2	2	2	1	1	2	1	1	1
51	3	2	3	1	0	1	0	2	3	3	3	4	4	3	3	2	2	4	5	3	4	5	5	4	5	5	4	4	5	3	5	5	4	2	2	2	2	2	2	2	2	2	2	1	1	2	3	3	4
52	3	3	8	5	0	0	1	1	1	1	1	1	2	2	1	1	1	1	3	1	4	4	3	4	4	4	2	4	3	2	3	4	2	2	2	2	2	2	2	2	2	2	2	2	2	2	1	4	1
53	5	3	10	1	0	1	0	3	3	3	3	3	3	3	3	3	2	2	5	4	3	3	3	3	3	3	3	3	3	3	3	5	3	1	1	1	1	1	1	1	1	1	1	1	1	1	3	3	3
54	3	3	5	5	0	0	1	2	1	3	2	2	4	3	2	4	1	5	5	3	3	3	4	3	3	3	2	3	4	2	4	4	3	2	2	2	2	2	2	2	2	2	2	1	1	2	1	1	3
55	3	3	4	1	0	1	0	3	2	3	3	3	3	1	3	2	1	1	4	1	4	3	4	2	2	4	3	4	3	2	4	4	1	2	2	2	2	2	2	2	2	2	2	2	1	2	2	3	3
56	3	1	4	2	0	0	1	3	3	2	3	2	3	1	3	3	1	1	4	3	3	3	3	3	3	3	2	4	3	3	3	4	3	1	1	1	1	1	1	1	1	1	1	1	1	1	3	3	3
57	3	3	4	2	0	1	0	1	1	3	1	2	4	4	3	2	1	3	5	4	2	3	4	4	3	4	4	4	3	3	4	4	2	2	2	2	2	2	2	2	2	2	2	2	2	2	1	3	1
59	5	3	8	1	0	0	1	1	1	2	1	1	1	1	1	1	1	1	3	1	1	1	2	1	1	1	1	1	1	1	2	3	1	2	2	2	2	2	2	2	2	2	2	1	2	2	3	2	1
61	3	3	8	2	0	1	0	3	3	3	3	3	3	2	3	2	1	3	1	3	4	4	4	4	4	4	4	4	4	4	4	4	4	2	2	2	2	2	2	2	2	2	2	2	2	2	2	2	2
62	5	3	4	1	0	1	0	1	2	3	3	2	3	4	3	2	1	3	5	1	2	3	5	5	3	2	3	2	3	2	4	4	1	2	2	2	2	2	2	2	2	2	2	2	2	2	1	1	2
63	3	3	6	1	0	1	0	2	2	2	2	3	2	2	2	2	1	2	5	2	3	4	4	4	4	4	4	4	4	2	4	5	4	2	2	2	2	2	2	2	2	2	2	2	1	2	2	2	2
64	3	3	10	1	0	1	0	3	2	4	2	3	4	3	2	3	2	2	4	1	2	4	3	3	4	3	3	3	2	2	2	4	2	2	2	2	2	2	2	2	2	2	2	1	1	2	2	2	2
65	3	2	9	1	0	1	0	5	3	3	2	2	5	5	4	4	5	2	5	3	5	4	3	4	4	5	3	4	4	5	3	5	4	1	2	2	2	2	1	2	2	2	2	1	1	2	2	2	2
67	3	3	8	2	0	1	0	2	4	2	2	4	2	4	3	3	3	2	4	1	3	4	3	3	3	3	3	3	5	4	4	5	4	1	1	1	1	1	1	1	1	1	1	1	1	1	2	2	2
69	3	3	6	2	0	1	0	2	2	3	2	3	3	3	3	4	3	3	5	2	3	3	4	2	4	4	4	4	3	3	4	4	4	2	2	2	2	2	1	1	2	2	2	1	1	2	1	1	1
71	3	1	8	1	1	0	0	2	2	2	2	2	2	2	2	3	3	2	3	3	3	3	4	3	3	3	3	3	4	4	5	3	3	1	1	1	1	1	1	1	1	1	1	1	1	1	1	3	2
72	5	2	4	2	0	1	0	2	2	2	2	2	4	4	2	2	3	3	5	3	5	5	5	5	5	5	5	5	5	5	5	5	5	2	2	2	2	2	2	2	2	2	2	2	1	2	1	2	1
73	4	2	3	1	0	1	0	2	2	2	2	4	3	3	3	4	4	3	4	4	2	2	2	2	3	2	2	3	3	2	4	4	4	2	2	2	2	2	2	2	2	2	2	2	2	2	3	3	3
74	3	3	8	2	0	1	0	1	1	2	1	2	1	1	1	2	1	2	3	1	4	3	5	4	3	3	3	3	5	2	2	3	2	2	2	2	2	2	1	1	2	1	1	1	1	2	1	1	1
78	3	1	3	1	0	0	1	2	1	1	1	1	2	2	2	2	2	2	5	1	5	4	3	4	4	5	4	4	5	3	3	5	1	2	2	2	2	2	2	2	2	2	2	2	1	2	2	2	3
79	3	2	10	1	0	1	0	2	1	2	1	1	1	2	1	1	1	2	2	1	2	2	3	2	2	3	3	3	3	2	4	3	2	2	2	2	2	2	2	2	2	2	2	2	1	2	1	1	1
81	5	3	4	1	0	1	0	1	1	3	2	2	4	3	3	2	1	3	5	1	2	2	5	3	3	4	3	5	3	2	5	5	2	2	2	2	2	2	2	2	2	2	2	2	2	2	1	1	2
82	3	2	3	1	0	1	0	2	2	2	2	2	5	4	1	3	3	5	5	2	2	2	2	2	2	2	2	3	3	3	2	5	3	2	2	2	2	2	1	1	1	1	1	1	1	2	2	2	1
86	3	3	1	1	0	1	0	5	1	2	1	1	4	3	2	3	1	4	5	1	2	2	2	2	2	4	3	2	2	1	2	5	1	2	2	2	2	2	2	2	2	2	2	1	1	1	1	1	1
87	3	3	1	1	0	1	0	1	1	2	1	1	1	1	1	2	1	1	4	1	3	3	3	3	3	3	3	4	4	4	4	5	3	2	2	2	2	2	2	2	2	2	2	2	2	2	1	1	1
88	3	3	3	1	0	1	0	2	3	2	2	5	4	3	3	3	4	4	5	3	3	4	4	3	4	5	4	4	5	4	4	5	4	2	2	2	2	1	2	2	2	2	1	1	1	2	3	2	3
91	3	3	4	2	0	1	0	3	3	3	3	3	3	3	3	2	2	2	5	3	4	4	4	4	4	4	4	4	4	4	4	5	5	2	2	2	2	2	2	2	2	2	2	2	2	2	3	3	3
92	3	3	4	2	0	1	0	3	3	4	3	2	4	2	3	2	2	4	4	2	5	5	5	5	5	5	3	5	5	3	5	3	5	2	2	2	2	2	2	2	2	2	2	1	1	2	1	1	1
93	3	2	3	2	0	1	0	3	3	3	2	4	4	3	3	4	2	3	5	3	5	5	5	5	5	5	4	5	5	5	5	5	4	1	2	2	2	2	1	2	2	2	2	2	1	2	2	2	2
94	3	3	10	1	0	1	0	1	1	1	1	1	4	4	1	2	1	1	4	1	3	3	3	3	3	3	3	3	3	3	3	4	3	2	2	2	2	2	2	2	2	2	2	2	1	2	1	1	2
95	3	2	2	1	0	1	0	1	1	2	1	2	3	3	1	2	1	2	4	1	2	3	2	2	3	4	3	3	3	2	2	4	2	2	2	2	2	2	2	2	2	1	2	2	1	2	1	1	1
97	3	3	4	1	0	1	0	1	1	1	1	1	1	1	1	1	1	1	1	1	2	2	4	2	1	1	1	1	1	1	4	3	1	2	2	2	2	2	2	2	2	2	2	2	2	2	1	1	1
98	3	3	5	2	1	0	0	2	1	5	1	1	5	4	4	4	3	2	5	1	3	3	5	3	3	5	3	4	5	3	3	5	2	2	2	2	2	2	1	2	2	2	2	1	1	2	1	2	2
99	3	3	10	2	0	1	0	3	1	3	2	1	5	3	3	4	2	5	5	3	3	3	5	3	3	5	3	3	5	2	5	5	2	2	2	2	2	2	1	2	2	2	2	1	2	2	1	1	3
100	3	3	8	2	0	1	0	1	2	3	3	3	2	4	2	1	1	2	3	3	3	4	4	4	3	5	5	5	5	4	5	3	4	2	2	2	2	2	2	2	2	2	2	1	1	2	1	2	1
101	3	2	3	2	0	1	0	4	4	4	3	5	4	3	3	3	4	3	4	3	5	5	5	4	5	4	4	4	5	4	5	5	4	2	2	2	2	1	2	2	2	2	1	2	1	2	2	3	2
102	3	3	8	2	0	1	0	2	2	3	2	2	2	4	2	3	2	3	2	2	4	5	4	4	3	3	3	3	4	3	4	3	3	2	2	2	2	2	2	2	2	2	2	2	2	2	1	1	1
103	3	1	8	2	0	1	0	1	1	1	1	3	3	1	1	1	1	3	1	1	4	4	4	4	4	4	3	3	5	3	4	4	4	2	2	2	2	2	1	2	2	2	2	1	2	2	3	1	1
104	3	3	3	1	0	1	0	3	2	4	2	4	4	4	2	2	4	5	5	2	3	3	4	4	4	5	3	5	3	3	5	4	3	2	2	2	2	2	1	1	2	2	1	1	1	2	2	3	3
105	3	2	6	2	0	1	0	1	1	1	1	1	5	1	1	5	1	1	5	1	3	4	4	4	4	5	4	5	5	1	3	5	2	2	2	2	2	2	1	2	2	1	2	2	1	2	1	1	1
106	3	1	8	1	0	1	0	2	2	3	2	3	3	2	3	4	2	2	4	2	4	4	4	4	4	4	4	4	4	4	4	4	4	1	1	1	1	1	1	1	1	1	1	1	1	1	1	2	2
107	3	3	8	2	0	1	0	2	3	3	2	3	2	4	2	3	1	3	3	2	4	4	4	3	3	4	4	4	4	3	4	4	2	2	2	2	2	2	2	2	2	2	2	2	2	2	1	2	2
110	3	3	8	1	0	1	0	1	1	2	1	3	2	5	1	1	1	2	3	1	3	4	4	4	4	4	4	5	5	5	5	5	4	2	2	2	2	2	2	1	2	2	2	1	1	2	1	1	1
112	3	1	4	2	0	1	0	2	2	2	2	2	4	2	2	3	1	1	5	3	3	3	3	3	3	3	3	3	3	3	3	5	3	1	1	1	1	1	1	1	1	1	1	1	1	1	3	3	3
113	3	2	3	1	0	1	0	2	2	3	2	3	4	3	3	2	2	2	4	2	3	4	4	4	3	4	3	4	4	3	5	5	4	2	2	2	2	2	1	1	2	2	1	2	1	2	1	1	1
114	3	3	8	2	0	1	0	5	3	2	4	5	3	5	2	2	1	1	5	1	5	5	5	4	5	4	4	5	5	5	5	5	5	2	2	2	2	2	2	2	2	2	2	2	2	2	1	4	3
115	3	3	8	2	0	1	0	3	3	3	1	5	4	1	3	3	3	5	4	2	4	4	3	3	5	3	3	4	5	3	3	5	3	2	2	2	2	1	2	2	2	2	2	1	2	2	2	2	2
116	3	1	8	2	0	1	0	1	1	2	1	1	2	2	1	2	1	2	3	1	4	5	4	4	5	4	4	4	5	3	4	4	3	2	2	2	2	2	1	2	2	2	2	1	2	2	1	1	1
118	3	3	10	2	0	1	0	2	2	3	2	2	3	2	2	3	1	3	4	3	5	5	5	5	5	5	5	5	5	5	5	5	5	2	2	2	2	2	2	2	2	2	2	1	2	2	2	2	2
119	3	3	8	2	0	1	0	1	3	3	1	5	3	5	3	5	1	1	5	1	1	5	4	1	1	1	5	1	5	3	3	5	1	1	1	1	1	1	1	1	1	1	1	1	1	1	1	1	1
120	3	1	1	5	0	0	1	1	1	2	1	2	1	1	1	2	2	1	4	2	3	3	3	2	2	2	2	2	3	3	1	5	2	2	2	2	2	2	2	2	2	1	2	2	1	1	3	3	2
122	5	2	8	1	0	1	0	2	4	2	2	4	4	4	4	2	3	2	5	2	4	5	3	4	4	4	5	5	5	4	4	5	3	2	2	2	2	2	2	2	2	2	2	2	2	2	1	1	1
124	3	3	5	2	0	1	0	3	2	4	1	1	4	4	4	1	1	3	5	5	3	5	5	3	3	5	5	5	5	3	5	5	5	2	2	1	2	2	1	1	1	2	2	1	1	1	1	1	1
125	3	3	3	1	0	1	0	2	2	2	2	3	4	3	1	1	2	5	5	1	3	3	3	3	5	3	3	4	3	4	5	5	2	2	2	2	2	2	1	1	2	1	1	1	1	2	1	1	1
126	3	2	9	2	0	1	0	3	4	3	2	2	4	4	5	4	4	2	3	4	4	4	5	5	5	5	3	5	5	5	4	4	4	2	2	2	2	2	2	2	2	2	2	1	1	2	1	1	2
127	2	3	13	1	0	1	1	1	1	3	1	1	4	4	1	1	3	4	5	1	1	1	5	2	1	3	4	1	2	5	3	4	1	2	2	2	2	2	2	2	2	2	2	2	2	2	1	1	1
128	1	3	8	1	0	1	0	3	4	4	3	5	4	5	3	5	5	2	5	2	4	4	4	4	5	4	4	4	4	4	4	4	4	1	1	1	1	1	1	1	1	1	1	2	1	2	1	4	2
129	2	3	8	2	0	1	0	1	2	2	1	2	2	2	1	1	1	1	1	1	1	3	3	1	2	2	2	3	2	1	3	1	1	2	2	2	2	2	2	2	2	2	2	2	2	2	1	1	1
130	1	3	10	1	0	1	0	2	1	2	1	2	3	1	2	1	1	2	4	1	4	3	4	3	4	4	5	4	3	1	4	5	2	2	2	2	2	2	2	2	2	2	2	2	2	2	1	1	1
131	1	3	4	1	0	1	0	3	3	4	3	3	4	3	4	3	2	4	5	3	5	5	5	5	5	5	5	5	5	4	5	5	5	2	2	2	2	2	2	2	2	2	2	1	1	2	2	2	2
137	3	2	11	5	0	0	1	3	2	3	2	1	4	2	3	3	3	2	4	2	4	2	3	3	3	4	2	3	4	4	3	5	2	2	2	2	2	2	1	2	2	2	2	1	1	2	2	2	3
138	3	3	1	2	0	1	0	1	1	1	1	1	1	1	1	1	1	1	5	1	2	2	3	2	2	2	2	2	2	2	2	4	2	2	2	2	2	2	2	2	2	2	2	2	1	2	1	1	1
139	5	2	4	1	0	1	0	4	2	4	3	5	4	4	4	3	3	3	4	4	5	5	5	5	5	5	5	5	5	5	5	5	5	2	2	2	2	2	2	2	2	2	2	1	1	2	2	2	2
141	3	3	14	1	0	1	0	1	1	1	1	1	1	1	1	1	1	1	1	1	3	3	5	3	3	3	3	3	3	3	5	5	5	2	2	2	2	2	2	2	2	2	2	2	2	2	3	3	3
143	3	3	8	1	0	1	0	1	1	1	1	2	2	1	1	2	1	1	5	1	3	4	1	2	2	2	2	2	3	1	1	2	1	2	2	2	2	2	2	2	2	2	2	2	2	2	1	1	1
145	3	2	10	2	0	1	0	5	3	4	2	3	5	5	3	3	3	2	5	5	5	3	5	3	3	5	5	5	5	3	3	5	5	2	2	2	2	2	2	2	2	2	2	2	2	2	1	3	3
147	3	2	8	2	0	1	0	5	5	5	5	5	5	5	5	5	5	5	5	4	5	5	5	5	5	5	5	5	5	5	5	5	5	2	2	2	2	1	1	2	2	1	2	1	1	2	2	2	2
148	3	1	8	1	0	1	0	3	3	3	3	4	3	3	3	3	2	3	4	3	5	5	5	5	5	5	5	5	5	5	5	5	4	2	2	2	2	2	2	2	2	2	2	2	2	2	2	3	2
150	3	2	4	2	0	1	0	5	3	3	3	3	4	3	2	2	2	3	5	4	4	5	4	4	5	4	5	5	5	4	4	5	5	2	2	2	2	2	2	1	2	2	2	1	1	2	3	4	4
153	3	3	16	2	0	1	0	5	3	4	3	3	4	4	4	2	1	3	2	3	5	3	5	3	2	4	3	5	3	2	5	2	2	2	2	2	2	2	2	2	2	2	2	2	2	2	1	2	1
154	4	2	9	1	1	0	0	5	5	5	5	5	5	5	5	5	1	1	5	5	5	5	5	5	5	5	5	5	5	4	4	5	5	2	2	2	2	2	2	2	2	2	2	1	1	2	1	1	1
155	3	3	6	2	0	1	0	2	2	4	2	4	3	3	3	4	1	5	5	2	4	4	4	4	4	4	4	4	4	4	4	4	4	1	1	1	1	1	1	1	1	1	1	1	1	1	1	3	1
157	3	3	10	1	0	1	0	1	1	3	1	1	3	1	2	2	1	2	4	1	2	2	4	2	2	3	4	3	3	2	4	5	2	2	2	2	2	2	2	2	2	2	2	2	2	2	1	1	1
158	3	2	16	2	0	1	0	1	2	1	1	1	5	3	1	3	3	3	5	1	5	5	5	5	5	5	3	5	5	4	5	5	5	2	2	2	2	2	1	1	2	2	2	1	1	2	1	1	1
160	4	2	4	2	0	1	0	4	2	3	1	2	4	3	2	2	1	2	5	2	3	3	3	3	3	3	4	3	3	3	4	4	3	2	2	2	2	2	2	1	2	2	2	1	1	2	1	1	2
161	3	3	8	2	0	1	0	5	5	4	4	5	5	5	4	5	5	4	4	5	5	5	5	5	5	5	5	5	5	5	5	5	5	2	2	2	2	2	2	2	2	2	2	2	2	2	1	1	1
162	6	3	10	1	0	1	0	3	3	3	2	3	3	3	2	3	2	1	4	2	3	2	3	2	3	3	2	2	3	2	1	4	2	2	2	2	2	2	2	2	2	2	2	1	2	2	2	1	2
163	3	3	4	2	0	1	0	2	1	1	2	1	2	2	1	1	1	1	4	1	1	1	1	1	1	2	1	1	1	1	2	4	1	1	1	1	1	1	1	1	1	1	1	1	1	1	1	1	1
165	5	2	3	1	0	1	0	3	4	4	2	4	4	3	4	4	5	4	5	2	5	5	5	5	5	5	5	5	5	5	5	5	5	2	2	2	2	2	2	2	2	2	2	2	2	2	3	3	3
166	3	3	14	1	0	1	0	1	1	1	1	1	1	1	1	1	1	1	1	1	4	4	5	4	5	5	3	4	5	4	5	5	4	2	2	2	2	2	2	2	2	2	2	2	2	2	1	1	1
168	5	2	2	2	0	1	0	3	3	3	3	1	3	2	3	3	1	4	3	1	5	5	5	5	5	5	5	5	5	5	5	5	5	2	2	2	2	2	2	2	2	2	2	2	2	2	1	1	1
169	3	2	3	2	0	1	0	2	2	2	2	4	4	3	2	3	2	2	5	2	2	3	3	3	3	3	2	5	5	3	4	4	2	2	2	2	2	1	1	1	2	2	2	1	1	2	2	2	3
170	5	2	9	2	0	1	0	2	2	2	2	3	4	4	2	2	3	2	4	2	4	4	3	3	4	4	3	3	4	4	3	4	3	2	2	2	2	2	2	2	2	2	2	2	2	2	1	2	2
172	5	3	8	2	0	1	0	1	1	3	1	3	3	2	4	1	1	2	1	1	3	3	3	3	3	3	3	3	3	3	3	3	3	2	2	2	2	2	2	2	2	2	2	2	2	2	1	1	1
173	3	2	4	1	0	1	0	2	2	3	2	2	3	2	3	2	2	3	3	3	4	4	4	4	4	4	4	4	4	4	4	4	4	2	2	2	2	2	2	2	2	2	2	1	1	2	2	2	2
174	3	1	4	2	0	1	0	2	2	2	2	2	4	2	2	2	2	1	5	4	3	4	3	3	3	4	3	4	3	3	5	5	4	1	1	1	1	1	1	1	1	1	1	1	1	1	3	3	3
177	3	3	3	1	1	0	0	3	3	4	3	4	4	4	3	4	2	5	5	4	4	4	4	4	4	5	5	5	5	4	5	5	4	2	2	2	2	2	2	2	2	2	2	1	1	2	2	2	2
178	3	1	14	1	0	1	0	1	1	1	1	1	1	1	1	1	1	1	1	1	1	1	1	1	1	1	1	1	1	1	1	1	1	2	2	2	2	2	2	2	2	2	2	2	2	2	1	1	1
179	3	2	8	2	0	1	0	3	3	3	3	4	4	3	3	3	2	4	2	3	4	4	4	4	4	5	4	5	5	4	5	5	5	2	2	2	2	2	2	2	2	2	2	1	2	2	2	2	2
180	3	2	11	2	1	0	0	1	1	1	1	1	1	1	1	3	4	1	5	1	4	4	4	5	5	4	3	4	5	5	3	5	5	2	2	2	2	2	2	2	2	2	2	2	1	2	1	1	1
181	1	3	16	1	0	1	0	2	2	3	2	2	4	4	2	3	3	2	5	3	3	5	4	4	4	5	4	5	5	2	3	5	4	2	2	2	2	2	2	2	2	2	2	1	1	2	1	2	1
183	1	3	4	2	0	1	0	3	3	3	3	3	3	3	3	3	2	3	4	3	4	4	4	4	4	4	4	5	4	5	5	5	4	2	2	2	2	2	2	2	2	2	2	2	2	2	1	1	1
184	3	2	4	1	0	1	0	2	2	3	2	3	4	3	3	4	2	3	5	2	3	4	4	4	4	5	3	4	5	3	5	5	2	2	2	2	2	2	1	2	2	1	2	1	1	2	1	2	2
185	3	3	1	2	0	1	0	2	2	4	2	4	3	3	3	3	3	3	3	3	5	5	5	5	5	5	5	5	5	5	5	5	5	2	2	2	2	2	2	2	2	2	2	2	2	2	2	2	2
188	1	3	10	2	0	1	0	1	2	2	1	1	2	2	1	1	1	1	5	1	3	5	5	4	2	5	4	4	4	2	2	5	1	2	2	2	2	2	1	1	2	2	2	1	1	2	1	1	1
189	3	2	14	2	0	1	0	1	1	3	2	3	1	1	3	2	1	3	4	2	4	3	4	3	4	3	2	3	2	3	4	4	3	2	2	2	2	2	2	2	2	2	2	1	1	2	2	2	2
190	3	3	8	1	0	1	0	2	1	2	2	2	1	4	1	2	1	2	1	1	3	3	3	3	3	3	4	3	3	2	3	2	2	2	2	2	2	2	2	2	2	2	2	2	2	2	1	1	2
191	3	1	8	1	0	1	0	3	5	3	4	4	4	3	4	3	2	5	4	3	4	5	4	4	4	3	3	4	2	2	4	4	4	1	1	1	1	1	1	2	2	1	2	1	1	2	2	3	4
192	3	2	16	1	0	1	0	1	1	1	1	1	1	1	1	1	1	1	5	1	1	1	1	1	1	1	1	1	1	1	1	1	1	2	2	2	2	2	2	2	2	2	2	2	2	2	1	1	1
193	3	3	3	2	0	1	0	3	2	1	2	4	5	4	3	3	3	3	5	3	4	5	4	3	5	5	3	5	5	3	5	5	3	2	2	2	2	2	1	1	2	2	2	1	1	2	2	4	2
194	5	3	11	1	0	1	0	3	3	4	3	4	4	4	4	4	3	4	4	3	4	4	4	4	3	3	4	3	4	3	4	4	2	1	1	1	1	1	1	1	1	1	1	1	1	1	3	3	3
195	3	3	3	1	0	1	0	3	3	3	3	3	4	4	2	2	2	5	5	1	3	3	3	3	4	5	5	5	3	3	5	5	2	2	2	2	2	2	1	1	2	1	1	1	1	2	2	2	1
196	3	3	6	1	0	1	0	2	1	2	1	2	4	3	2	2	1	2	5	2	2	3	3	3	2	2	2	2	4	2	3	5	2	2	2	2	2	2	1	1	2	1	2	1	1	2	1	1	1
197	1	3	8	2	0	1	0	2	3	2	1	5	3	4	3	3	4	1	4	1	4	5	4	3	5	4	5	4	5	5	4	5	3	2	2	2	2	2	2	2	2	2	2	1	2	2	3	3	2
199	1	3	8	2	0	0	1	1	2	2	1	4	2	4	2	2	4	2	4	2	4	5	4	4	4	4	4	4	5	4	4	4	3	2	2	2	2	2	2	2	2	2	2	1	1	2	2	3	3
200	1	3	4	2	0	1	0	2	2	3	2	2	2	2	2	3	2	2	5	2	4	4	4	4	4	4	4	4	4	4	4	4	4	2	2	2	2	2	2	2	2	2	2	2	2	2	1	2	1
201	3	3	10	1	0	1	0	2	1	2	2	2	4	3	2	2	1	2	4	2	2	3	4	4	4	4	3	3	3	2	3	4	3	2	2	2	2	2	2	2	2	2	2	2	1	2	1	2	1
202	3	2	8	2	0	1	0	2	4	2	2	4	4	2	3	3	4	2	4	1	5	5	5	5	5	5	5	5	5	5	5	5	5	2	1	2	2	1	1	2	2	1	1	2	1	2	1	1	1
203	2	1	16	2	0	1	0	3	2	2	2	3	4	3	2	3	2	4	5	3	4	4	5	4	3	4	4	5	4	3	5	5	3	2	2	2	2	2	2	2	2	2	2	1	1	2	2	2	2
204	3	2	11	2	0	1	0	1	1	2	1	5	2	5	3	4	2	1	4	1	5	5	5	5	5	5	5	5	5	5	5	5	5	2	2	2	2	2	2	2	2	2	2	2	2	2	1	2	2
205	1	3	10	1	0	1	0	2	1	1	1	2	2	1	1	1	1	1	4	2	3	2	4	2	3	3	3	3	2	1	5	4	2	2	2	2	2	2	2	2	2	2	2	2	2	2	1	1	1
206	1	2	9	1	0	1	0	2	3	3	2	4	5	5	2	3	5	5	5	5	4	4	4	4	5	5	5	5	5	5	5	5	5	1	1	1	1	1	1	1	1	1	1	1	1	1	1	2	2
207	1	3	9	1	0	1	0	1	2	4	2	3	5	5	4	5	5	3	5	2	3	3	4	3	4	5	4	4	5	5	4	5	3	2	2	2	2	2	2	2	2	1	2	2	1	2	1	1	2
208	1	3	1	1	0	1	0	1	1	1	1	1	3	1	1	3	3	1	4	1	1	1	2	1	1	3	2	3	3	3	2	4	1	2	2	2	2	2	2	2	2	1	2	1	1	2	1	1	1
209	1	3	8	2	0	1	0	2	4	1	1	4	1	2	2	4	4	2	4	3	4	4	3	3	5	2	4	4	5	5	4	5	4	2	2	2	2	2	2	2	2	2	2	1	1	2	1	2	1
210	1	3	6	2	0	1	0	1	1	4	1	4	3	5	5	3	1	5	4	3	5	5	5	5	5	5	5	5	5	5	5	5	5	2	2	2	2	2	2	1	2	1	2	1	1	2	1	1	1
211	2	3	4	1	0	0	0	1	2	1	1	1	1	1	1	1	1	1	1	1	3	3	3	3	3	3	3	3	3	3	3	3	3	2	2	2	2	2	2	2	2	2	2	2	1	2	1	2	1
212	1	1	10	1	0	1	0	2	1	1	1	1	2	1	1	1	1	2	3	1	4	3	4	2	4	5	2	5	2	1	5	4	2	2	2	2	2	2	2	2	2	2	2	2	2	2	1	1	1
213	1	3	10	1	0	1	0	2	1	2	1	2	3	2	2	2	2	3	5	3	4	4	5	4	3	3	3	4	4	3	4	4	4	2	2	2	2	2	2	2	2	2	2	2	1	2	2	3	2
216	5	2	10	1	0	1	0	1	1	1	1	1	3	2	1	1	1	1	4	1	2	2	2	2	2	3	3	1	1	1	2	4	1	2	2	2	2	2	2	2	2	2	2	2	2	2	1	1	1
217	3	3	16	2	0	1	0	1	1	2	1	1	2	1	2	1	1	4	4	1	4	4	4	4	4	4	2	5	4	2	5	5	4	2	2	2	2	2	2	2	2	2	2	2	1	2	1	1	1
218	3	3	9	5	0	0	1	4	4	4	4	4	4	4	4	4	4	4	4	4	4	4	4	4	4	4	4	4	4	4	4	4	4	2	2	2	2	2	2	2	2	2	2	2	2	2	4	4	4
219	3	2	3	1	0	1	0	2	3	3	3	4	4	4	3	2	2	4	4	2	3	4	4	4	4	4	3	3	4	3	4	4	3	2	2	1	1	2	1	1	2	2	1	1	1	2	1	2	1
220	3	3	8	2	0	1	0	2	2	3	2	3	3	3	2	2	2	2	2	2	4	4	4	4	4	4	4	4	4	4	4	4	4	2	2	2	2	2	2	2	2	2	2	2	2	2	1	1	1
221	3	3	14	1	0	0	1	1	1	1	1	1	1	1	1	3	1	1	2	2	1	1	1	1	1	1	1	1	4	1	1	4	4	2	2	2	2	2	2	2	2	2	2	2	2	2	1	1	1
222	5	3	4	2	0	1	0	2	2	3	2	2	4	2	3	3	1	5	5	2	2	2	2	2	2	3	2	3	2	1	5	5	2	2	2	2	2	2	2	2	2	2	2	1	1	2	1	1	1
224	5	3	10	1	0	1	0	2	2	3	2	3	3	3	3	3	2	4	5	3	4	4	4	4	4	4	5	5	5	4	5	5	3	2	2	2	2	2	2	2	2	2	2	2	1	2	2	2	2
226	3	1	8	1	1	0	0	2	2	2	2	3	2	3	2	2	3	1	4	2	3	2	3	3	3	3	3	3	3	3	3	5	3	2	2	2	2	2	2	2	2	2	2	2	2	2	1	2	1
227	4	2	3	1	0	1	0	2	2	3	2	3	3	2	3	3	2	3	2	3	3	3	3	3	3	3	3	3	4	2	4	4	3	2	2	2	2	2	2	2	2	2	2	2	2	2	3	3	2
228	3	1	4	2	0	1	0	2	2	4	2	2	4	4	5	5	3	5	5	3	4	4	5	3	3	4	3	5	4	3	5	5	3	2	2	2	2	2	2	2	2	2	2	1	1	2	2	2	2
230	3	3	10	5	0	0	1	1	1	3	1	2	2	2	2	1	1	1	5	1	5	4	5	4	4	2	2	3	3	3	5	5	2	2	2	2	2	2	2	2	2	2	2	2	1	2	1	1	1
232	3	1	12	2	0	1	0	1	1	1	1	1	1	1	1	1	1	1	5	1	3	2	1	1	1	1	3	1	1	1	1	5	3	2	2	2	2	2	2	2	2	2	2	2	1	2	1	3	1
233	3	3	10	1	0	1	0	1	1	1	1	1	4	1	1	2	1	2	5	1	1	4	3	3	1	2	1	3	4	1	3	5	2	2	2	2	2	2	2	2	2	2	2	1	1	2	1	1	1
234	3	3	13	2	0	0	1	1	3	4	1	4	5	5	3	4	4	3	5	4	2	3	4	3	4	5	5	4	4	4	3	5	3	2	2	2	2	2	2	2	2	2	2	2	2	2	1	1	1
235	3	2	8	2	0	1	0	1	1	2	1	2	1	5	1	1	1	1	1	1	3	5	5	5	5	5	5	5	5	4	5	5	5	2	2	2	2	2	2	2	2	2	2	1	2	2	1	1	1
236	1	3	4	1	0	1	0	1	2	1	1	1	2	1	3	1	1	2	4	1	3	4	4	4	3	4	3	5	5	2	5	5	4	2	2	2	2	2	2	2	2	2	2	2	2	2	1	2	1
237	3	2	9	2	1	0	0	4	4	4	3	3	3	4	4	5	5	4	5	5	4	4	4	4	4	4	4	4	4	4	4	4	4	1	1	1	1	1	1	1	1	1	1	1	1	1	3	3	3
238	3	3	4	1	0	1	0	1	1	1	1	1	3	1	1	1	1	5	5	1	1	1	1	1	1	1	1	1	1	1	1	5	1	2	2	2	2	2	2	2	2	2	2	1	1	2	2	2	1
239	3	3	14	2	0	1	0	1	1	4	1	2	3	2	1	1	1	2	3	1	2	4	4	4	4	4	3	4	3	1	4	4	4	1	1	1	1	1	1	1	1	1	1	1	1	1	1	1	1
240	1	3	13	1	0	1	0	2	1	4	1	1	4	3	3	1	1	4	5	3	3	5	5	2	5	5	5	5	5	3	5	5	5	2	2	2	2	2	1	2	2	2	2	1	1	1	3	3	3
241	3	3	10	2	0	1	0	2	3	2	2	3	5	2	2	2	2	3	5	2	4	5	5	4	4	4	2	3	4	3	5	5	3	2	2	2	2	2	1	2	2	2	2	1	2	2	1	1	2
242	3	2	8	2	0	1	0	2	2	2	2	5	2	5	1	2	3	2	4	1	3	4	2	4	4	4	3	3	3	2	2	4	2	2	2	2	2	1	2	1	2	2	1	2	2	2	1	1	1
244	5	2	3	1	0	1	0	3	3	4	3	3	4	4	4	4	3	4	4	3	4	4	4	4	4	4	4	4	4	4	4	4	3	2	2	2	2	2	2	2	2	2	2	2	2	2	2	3	3
245	3	3	10	1	0	1	0	1	1	2	1	1	2	1	1	2	1	2	2	1	2	2	2	1	1	2	1	1	1	1	1	3	1	2	2	2	2	2	2	2	2	2	2	1	1	2	1	1	1
248	3	3	8	1	0	1	0	2	2	2	2	4	3	5	3	4	4	5	5	2	2	2	2	2	3	3	4	4	4	3	5	5	2	2	2	2	2	2	2	2	2	2	2	1	2	2	1	3	2
249	5	2	9	2	0	1	0	5	4	3	3	3	5	5	5	5	5	5	5	4	5	5	5	5	5	5	5	5	5	5	5	5	5	2	2	2	2	2	2	2	2	2	2	2	2	2	2	2	2
250	1	3	3	1	0	1	0	2	2	2	2	4	4	3	2	3	4	2	5	2	5	5	5	5	5	5	5	5	5	5	5	5	5	2	2	2	2	2	1	1	2	2	2	2	1	2	2	2	1
251	3	3	13	2	0	1	0	1	1	2	1	3	2	2	1	1	1	3	4	1	4	4	4	4	4	4	3	4	4	4	4	4	3	2	2	2	2	2	2	2	2	2	2	1	1	2	1	1	1
253	5	2	11	2	0	1	0	2	2	1	1	4	2	1	1	4	3	1	3	1	4	4	3	3	5	3	2	3	5	4	3	3	4	2	2	2	2	1	2	2	2	2	2	2	2	2	1	1	1
254	3	3	10	1	0	1	0	2	2	3	2	2	4	3	2	2	2	2	5	3	2	2	3	2	3	3	3	3	3	3	3	5	3	2	2	2	2	2	2	2	2	2	2	2	2	2	2	2	2
255	3	3	10	2	1	0	0	2	2	3	2	2	2	2	2	2	2	2	4	3	3	3	4	3	3	3	3	3	4	3	3	4	3	2	2	2	2	2	1	1	2	2	1	2	1	2	1	1	2
258	3	3	5	1	0	1	0	5	1	3	1	1	5	5	5	3	4	1	5	4	2	1	1	1	1	5	5	5	5	3	1	5	5	1	1	1	1	1	1	1	1	1	1	1	1	1	1	1	1
260	5	3	8	2	0	1	0	2	2	2	2	2	2	4	2	1	1	1	2	2	3	3	3	3	3	2	4	4	2	1	3	3	3	2	2	2	2	2	2	2	2	2	2	2	2	2	1	2	2
265	3	3	4	2	0	1	0	4	1	3	4	2	4	4	3	2	2	4	4	2	4	3	3	3	3	4	3	5	5	3	4	4	4	1	2	2	1	2	2	1	2	2	2	1	1	2	3	4	2
266	1	3	4	2	0	1	0	3	1	2	1	1	4	3	3	4	2	1	5	3	4	4	4	2	2	2	2	3	4	3	3	4	4	2	2	2	2	2	1	2	2	2	2	1	1	2	1	1	1
267	5	3	8	2	0	1	0	2	3	1	1	5	1	5	1	5	5	1	1	1	5	5	4	4	5	2	1	5	5	5	5	4	5	2	2	2	2	1	2	1	2	2	2	2	2	2	1	1	1
269	1	3	2	2	0	1	0	2	1	3	1	2	3	2	2	1	1	1	3	3	4	3	5	4	3	4	3	4	2	2	3	3	3	2	2	2	2	2	2	2	2	2	2	2	2	2	1	2	1
271	2	3	6	2	0	1	0	2	2	2	2	3	3	2	2	3	2	2	4	2	3	3	3	3	3	3	4	3	3	3	3	4	3	2	2	2	2	2	2	2	2	2	2	2	2	2	1	1	1
273	4	2	4	1	0	1	0	2	2	3	1	2	3	1	1	1	1	3	3	1	2	3	3	2	2	3	2	2	2	1	4	3	2	2	2	2	2	2	2	2	2	2	2	2	1	2	1	2	1
274	3	3	6	2	0	1	0	1	1	2	2	2	4	2	2	4	1	3	5	1	3	4	4	4	3	3	3	4	5	2	3	5	3	2	2	2	2	2	1	2	2	1	2	1	1	2	1	1	1
277	3	2	11	1	1	0	0	4	3	4	3	3	3	2	3	4	4	2	5	1	5	5	5	5	5	5	5	5	5	5	5	5	5	2	2	2	2	2	2	2	2	2	2	2	2	2	3	2	3
279	3	2	6	2	0	1	0	1	1	1	1	3	3	1	1	1	1	4	4	1	4	3	3	3	3	4	3	4	3	3	5	5	3	2	2	2	2	2	2	2	2	2	2	2	2	2	1	1	1
280	2	3	8	2	1	0	0	1	1	1	1	1	1	1	1	3	1	1	1	1	5	5	5	5	5	5	5	5	5	5	5	5	5	2	2	2	2	2	2	2	2	1	2	1	2	2	1	1	1
281	1	3	8	1	0	1	0	3	2	2	2	2	2	2	1	1	2	1	4	1	5	5	5	5	5	5	5	5	5	5	5	5	5	2	2	2	2	2	2	2	2	2	2	2	2	2	1	1	1
282	3	3	3	2	0	1	0	3	3	3	3	3	4	4	3	3	3	4	5	3	3	4	5	4	3	4	3	5	5	3	5	5	3	2	2	2	2	2	1	2	2	2	2	1	1	2	1	2	1
283	3	1	6	2	0	1	0	2	2	3	3	3	3	3	2	3	4	3	4	3	3	4	4	4	4	4	4	4	5	4	4	5	5	2	2	2	2	2	1	1	2	1	1	1	1	2	2	3	2
284	3	3	4	2	0	1	0	3	3	3	3	3	4	3	3	3	3	3	5	4	3	3	3	3	3	3	3	3	3	3	3	4	4	2	2	2	2	2	2	2	2	2	2	2	1	2	2	2	3
285	3	3	10	1	0	1	0	3	1	2	1	1	4	3	2	1	1	1	5	1	3	2	2	2	2	4	2	2	2	2	2	5	2	2	2	2	2	2	2	2	2	2	2	2	2	2	1	1	1
286	1	3	6	2	0	1	0	3	2	3	2	4	4	4	3	5	2	2	5	3	5	5	5	5	5	5	5	5	5	5	5	5	5	2	2	2	2	2	2	2	2	2	2	2	1	2	1	2	1
[truncated: 21 more columns]
