# Supplementary material for: The relationship between perceptions of electronic health record usability and clinical importance of social and environmental determinants of health on provider documentation
Source: PLOS Digit Health. 2024 Jan 11;3(1):e0000428. doi: 10.1371/journal.pdig.0000428 (PMC10783763; doi:10.1371/journal.pdig.0000428)
Supplement: S3 Appendix — The data used in this submission was collected via a secure REDCap survey at Penn State College of Medicine and Penn State Health. The authors have provided access to the supporting documentation in this supplementary information file. (CSV) [file pdig.0000428.s003.csv]

Variable / Field Name	Field Type	Field Label	Choices, Calculations, OR Slider Labels
record_id	text	Record ID
role	radio	What is your role in the health system?	1, Resident | 2, Fellow | 3, Attending, mostly clinical practice | 4, Attending, mostly research practice | 5, Attending, mostly administration | 6, Other
inp_outp	radio	In what setting do you practice?	1, Inpatient | 2, Outpatient | 3, Both inpatient and outpatient
department	radio	In what department do you practice?	1, Anesthesiology | 2, Dermatology | 11, Emergency Medicine | 3, Family Medicine | 4, Internal Medicine & Subspecialties | 5, Neurology | 6, Obstetrics and Gynecology | 7, Ophthalmology | 12, Pathology | 8, Pediatrics | 13, Physical Medicine and Rehabilitation | 9, Psychiatry | 14, Radiology | 15, Radiation Oncology | 10, Surgery and Surgical Subspecialties | 16, Other
gender	radio	What is your gender?	1, Male | 2, Female | 3, Non-binary | 4, Another not listed | 5, Prefer not to answer
ethnicity	checkbox	What is your ethnicity? Select all that apply.	1, Hispanic/Latino | 2, Not Hispanic/Latino | 3, Prefer not to answer
h_chart	radio	Housing (housing age, mold, etc.)	1, Never | 2, Rarely | 3, Sometimes | 4, Often | 5, Always
f_chart	radio	Food security (access to fresh fruits & vegetables)	1, Never | 2, Rarely | 3, Sometimes | 4, Often | 5, Always
t_chart	radio	Transportation (work, medical)	1, Never | 2, Rarely | 3, Sometimes | 4, Often | 5, Always
u_chart	radio	Utilities (electricity, air conditioning, heating)	1, Never | 2, Rarely | 3, Sometimes | 4, Often | 5, Always
chi_chart	radio	Childcare	1, Never | 2, Rarely | 3, Sometimes | 4, Often | 5, Always
emp_chart	radio	Employment (stable employment)	1, Never | 2, Rarely | 3, Sometimes | 4, Often | 5, Always
ed_chart	radio	Education	1, Never | 2, Rarely | 3, Sometimes | 4, Often | 5, Always
fin_chart	radio	Financial stability	1, Never | 2, Rarely | 3, Sometimes | 4, Often | 5, Always
saf_chart	radio	Personal safety (abuse, neighborhood safety)	1, Never | 2, Rarely | 3, Sometimes | 4, Often | 5, Always
gun_chart	radio	Access to guns in the household	1, Never | 2, Rarely | 3, Sometimes | 4, Often | 5, Always
ins_chart	radio	Insurance	1, Never | 2, Rarely | 3, Sometimes | 4, Often | 5, Always
smoke_chart	radio	Smoking	1, Never | 2, Rarely | 3, Sometimes | 4, Often | 5, Always
ref_chart	radio	Migrant or Refugee Status	1, Never | 2, Rarely | 3, Sometimes | 4, Often | 5, Always
h_agree	radio	Housing (housing age, mold, etc.)	1, Never | 2, Rarely | 3, Sometimes | 4, Often | 5, Always
f_agree	radio	Food security (access to fresh fruits & vegetables)	1, Never | 2, Rarely | 3, Sometimes | 4, Often | 5, Always
t_agree	radio	Transportation (work, medical)	1, Never | 2, Rarely | 3, Sometimes | 4, Often | 5, Always
u_agree	radio	Utilities (electricity, air conditioning, heating)	1, Never | 2, Rarely | 3, Sometimes | 4, Often | 5, Always
chi_agree	radio	Childcare	1, Never | 2, Rarely | 3, Sometimes | 4, Often | 5, Always
emp_agree	radio	Employment (stable employment)	1, Never | 2, Rarely | 3, Sometimes | 4, Often | 5, Always
ed_agree	radio	Education	1, Never | 2, Rarely | 3, Sometimes | 4, Often | 5, Always
fin_agree	radio	Financial stability	1, Never | 2, Rarely | 3, Sometimes | 4, Often | 5, Always
saf_agree	radio	Personal safety (abuse, neighborhood safety)	1, Never | 2, Rarely | 3, Sometimes | 4, Often | 5, Always
gun_agree	radio	Access to guns in the household	1, Never | 2, Rarely | 3, Sometimes | 4, Often | 5, Always
ins_agree	radio	Insurance	1, Never | 2, Rarely | 3, Sometimes | 4, Often | 5, Always
smoke_agree	radio	Smoking	1, Never | 2, Rarely | 3, Sometimes | 4, Often | 5, Always
ref_agree	radio	Migrant or Refugee Status	1, Never | 2, Rarely | 3, Sometimes | 4, Often | 5, Always
h_cern	radio	Housing (housing age, mold, etc.)	1, Yes | 2, No
f_cern	radio	Food security (access to fresh fruits & vegetables)	1, Yes | 2, No
t_cern	radio	Transportation (work, medical)	1, Yes | 2, No
u_cern	radio	Utilities (electricity, air conditioning, heating)	1, Yes | 2, No
chi_cern	radio	Childcare	1, Yes | 2, No
emp_cern	radio	Employment (stable employment)	1, Yes | 2, No
ed_cern	radio	Education	1, Yes | 2, No
fin_cern	radio	Financial stability	1, Yes | 2, No
saf_cern	radio	Personal safety (abuse, neighborhood safety)	1, Yes | 2, No
gun_cern	radio	Access to guns in the household	1, Yes | 2, No
ins_cern	radio	Insurance	1, Yes | 2, No
smoke_cern	radio	Smoking	1, Yes | 2, No
ref_cern	radio	Migrant or Refugee Status	1, Yes | 2, No
air_env	radio	Air pollution	1, Never | 2, Rarely | 3, Sometimes | 4, Often | 5, Always
house_env	radio	Household pollution and toxicities	1, Never | 2, Rarely | 3, Sometimes | 4, Often | 5, Always
weat_env	radio	Extreme weather (heat, cold)	1, Never | 2, Rarely | 3, Sometimes | 4, Often | 5, Always
app_env	radio	Access to basic appliances (e.g. electricity, air conditioning, heating)	1, Never | 2, Rarely | 3, Sometimes | 4, Often | 5, Always
dis_env	radio	Exposures to natural disasters (e.g. hurricanes, wildfires, sea level rise, flooding)	1, Never | 2, Rarely | 3, Sometimes | 4, Often | 5, Always
inf_env	radio	Infectious disease outbreaks	1, Never | 2, Rarely | 3, Sometimes | 4, Often | 5, Always
land_env	radio	Proximity to landfills, industrial centers, waste processing plants	1, Never | 2, Rarely | 3, Sometimes | 4, Often | 5, Always
air_consid	radio	Air pollution	1, Strongly disagree | 2, Disagree | 3, Neutral | 4, Agree | 5, Strongly agree
house_consid	radio	Household pollution and toxicities	1, Strongly disagree | 2, Disagree | 3, Neutral | 4, Agree | 5, Strongly agree
weat_consid	radio	Extreme weather (heat, cold)	1, Strongly disagree | 2, Disagree | 3, Neutral | 4, Agree | 5, Strongly agree
app_consid	radio	Access to basic appliances (e.g. electricity, air conditioning, heating)	1, Strongly disagree | 2, Disagree | 3, Neutral | 4, Agree | 5, Strongly agree
dis_consid	radio	Exposure to natural disasters (e.g. Hurricanes, wildfires, sea level rise, flooding)	1, Strongly disagree | 2, Disagree | 3, Neutral | 4, Agree | 5, Strongly agree
inf_consid	radio	Infectious disease outbreaks	1, Strongly disagree | 2, Disagree | 3, Neutral | 4, Agree | 5, Strongly agree
land_consid	radio	Proximity to landfills, industrial centers, waste processing plants	1, Strongly disagree | 2, Disagree | 3, Neutral | 4, Agree | 5, Strongly agree
air_cern	radio	Air pollution	1, Yes | 2, No
house_cern	radio	Household pollution and toxicities	1, Yes | 2, No
weat_cern	radio	Extreme weather (heat, cold)	1, Yes | 2, No
app_cern	radio	Access to basic appliances (e.g. electricity, air conditioning, heating)	1, Yes | 2, No
dis_cern	radio	Exposure to natural disasters (e.g. hurricanes, wildfires, sea level rise, flooding)	1, Yes | 2, No
inf_cern	radio	Infectious disease outbreaks	1, Yes | 2, No
land_cern	radio	Proximity to landfills, industrial centers, waste processing plants	1, Yes | 2, No
access	radio	Have you been able to access the new CERNER Health Concerns component to document social and environmental determinants of health?	1, Yes | 2, No
used	radio	Have you used the Health Concerns component to document social and environmental determinants of health?	1, Yes | 2, No
improve	radio	Is the Health Concerns component an improvement from the previous CERNER designations for social and environmental determinants of health?	1, Yes | 2, No
